# Supplementary material for: The intestinal microbiota and metabolites in patients with anorexia nervosa
Source: Gut Microbes. 2021 Mar 28;13(1):1902771. doi: 10.1080/19490976.2021.1902771 (PMC8018350; doi:10.1080/19490976.2021.1902771)
Supplement: Supplemental Material [file KGMI_A_1902771_SM3349.zip]

Archive with 2 entries (2 files):
- Prochazkova_gut_microbes_supplements_revision3_final.docx
- Table S5.xlsx
