# Supplementary material for: The intestinal microbiota and metabolites in patients with anorexia nervosa
Source: Gut Microbes. 2021 Mar 28;13(1):1902771. doi: 10.1080/19490976.2021.1902771 (PMC8018350; doi:10.1080/19490976.2021.1902771)
Supplement: Supplemental Material [file KGMI_A_1902771_SM3349.zip › Table S5.xlsx]

## Sheet: List1
Table S5. Sample metadata and ENA (https://www.ebi.ac.uk/ena) accession numbers for corresponding sequencing files
category	Sample_ID	Subject	hospitalization (days)	diseased (months)	BMI (kg/m2)	Outcome	EDE-Q	butyrate (PQN)	propionate (PQN)	acetate (PQN)	serotonin (PQN)	dopamine (PQN)	kynurenine (PQN)	hydroxytryptophan (PQN)	GABA (PQN)	tyramine (PQN)	Accession no. bacteriome	Accession no. mycobiome
1	1B	Subject_57	31	12	16.1	NA	4.16	2.187	2.881	14.572	0.276	0.14	0.069	0.035	0.952	4.832	ERS4688710 (SAMEA6978870)	NA
1	2B	Subject_105	31	192	11.26	NA	1.13	1.984	2.599	19.326	0.178	0.401	0.245	0.078	3.208	20.234	ERS4688721 (SAMEA6978881)	ERS4688886 (SAMEA6979046)
1	3B	Subject_25	22	60	14.95	NA	1.67	6.043	4.411	49.149	0.214	1.171	0.15	0.057	3.541	2.886	ERS4688732 (SAMEA6978892)	ERS4688896 (SAMEA6979056)
2	4B	Subject_57	31	12	18.18	1	3.44	2.9	2.121	15.925	0.387	0.324	0.063	0.025	4.805	10.317	ERS4688743 (SAMEA6978903)	NA
2	5B	Subject_105	31	192	14.66	1	1.16	1.174	2.233	16.759	0.061	0.015	0.3	0.061	21.988	4.848	ERS4688754 (SAMEA6978914)	ERS4688914 (SAMEA6979074)
2	6B	Subject_26	22	60	16.14	1	1.11	4.478	3.333	15.932	0.225	0.526	0.06	0.018	0.92813	8.292	ERS4688764 (SAMEA6978924)	NA
1	7B	Subject_41	41	156	14.67	NA	2.23	2.404	2.161	7.869	0.426	0.025	0.089	0.044	1.206	3.705	ERS4688772 (SAMEA6978932)	ERS4688931 (SAMEA6979091)
1	8B	Subject_116	9	216	14.25	NA	4.42	0.529	0.558	5.603	1.196	0.347	0.063	0.04	1.159	5.966	ERS4688781 (SAMEA6978941)	ERS4688939 (SAMEA6979099)
1	9B	Subject_31	65	84	13.45	NA	3.42	1.183	1.966	12.116	0.358	0.022	0.068	0.097	0.851	4.633	ERS4688792 (SAMEA6978952)	ERS4688950 (SAMEA6979110)
1	10B	Subject_9	29	96	15.24	NA	4.49	0.724	1.307	8.873	0.285	0.022	0.078	0.074	1.066	1.254	ERS4688630 (SAMEA6978790)	ERS4688802 (SAMEA6978962)
C	11B	Subject_82	NA	NA	22.83	NA	NA	1.418	1.561	13.799	0.493	0.171	0.044	0.028	1.577	2.578	ERS4688641 (SAMEA6978801)	ERS4688813 (SAMEA6978973)
C	12B	Subject_22	NA	NA	20.15	NA	NA	3.232	3.222	25.54	0.753	0.013	0.034	0.082	1.941	5.507	ERS4688652 (SAMEA6978812)	ERS4688824 (SAMEA6978984)
1	13B	Subject_10	50	18	15.43	NA	4.76	0.583	0.929	6.621	0.302	0.014	0.116	0.043	1.022	2.422	ERS4688661 (SAMEA6978821)	ERS4688832 (SAMEA6978992)
1	14B	Subject_40	51	12	12.89	NA	2.94	0.367	0.497	3.706	0.602	0.096	0.061	0.12	2.498	4.791	ERS4688669 (SAMEA6978829)	NA
1	15B	Subject_71	56	6	15.23	NA	3	0.678	0.894	6.023	0.332	0.06	0.083	0.083	15.381	1.820	ERS4688679 (SAMEA6978839)	ERS4688848 (SAMEA6979008)
C	16B	Subject_64	NA	NA	24.71	NA	NA	0.767	1.188	8.467	0.846	0.121	0.048	0.165	1.127	2.401	ERS4688689 (SAMEA6978849)	ERS4688857 (SAMEA6979017)
C	17B	Subject_72	NA	NA	21.32	NA	NA	2.789	2.125	22.325	0.229	0.019	0.075	0.089	1.600	2.505	ERS4688699 (SAMEA6978859)	ERS4688867 (SAMEA6979027)
C	18B	Subject_63	NA	NA	21.59	NA	NA	3.268	3.072	30.427	0.135	0.189	0.075	0.086	1.453	1.700	ERS4688708 (SAMEA6978868)	ERS4688875 (SAMEA6979035)
C	19B	Subject_89	NA	NA	24.38	NA	NA	2.185	2.402	22.003	0.147	0.295	0.055	0.043	1.494	3.067	ERS4688709 (SAMEA6978869)	ERS4688876 (SAMEA6979036)
C	20B	Subject_28	NA	NA	18.8	NA	NA	1.495	1.75	19.245	0.482	0.046	0.047	0.116	4.147	9.087	ERS4688711 (SAMEA6978871)	ERS4688877 (SAMEA6979037)
C	21B	Subject_121	NA	NA	19.58	NA	NA	2.314	3.15	21.992	3.651	0.023	0.049	0.055	1.605	12.730	ERS4688712 (SAMEA6978872)	ERS4688878 (SAMEA6979038)
2	22B	Subject_9	29	96	16.77	1	3.61	0.429	0.718	8.836	0.371	0.032	0.094	0.062	0.621	1.980	ERS4688713 (SAMEA6978873)	ERS4688879 (SAMEA6979039)
C	23B	Subject_1	NA	NA	24.06	NA	NA	4.076	2.509	19.775	0.85	0.571	0.064	0.054	2.184	64.254	ERS4688714 (SAMEA6978874)	NA
C	24B	Subject_59	NA	NA	25.09	NA	NA	3.539	3.283	36.44	0.291	0.678	0.111	0.03	1.098	23.705	ERS4688715 (SAMEA6978875)	ERS4688880 (SAMEA6979040)
C	25B	Subject_66	NA	NA	23.15	NA	NA	NA	NA	NA	NA	NA	NA	NA	NA	NA	ERS4688716 (SAMEA6978876)	ERS4688881 (SAMEA6979041)
2	26B	Subject_41	41	156	16.94	2	0.91	1.893	2.163	16.137	0.266	0.343	0.272	0.123	3.320	0.710	ERS4688717 (SAMEA6978877)	ERS4688882 (SAMEA6979042)
C	27B	Subject_12	NA	NA	21	NA	NA	NA	NA	NA	0.25	0.107	0.101	0.142	2.028	6.388	ERS4688718 (SAMEA6978878)	ERS4688883 (SAMEA6979043)
C	28B	Subject_8	NA	NA	18.27	NA	NA	2.012	2.038	18.956	0.399	0.115	0.136	0.056	2.655	3.128	ERS4688719 (SAMEA6978879)	ERS4688884 (SAMEA6979044)
C	29B	Subject_18	NA	NA	22.6	NA	NA	1.552	1.721	15.598	0.238	0.267	0.039	0.04	1.466	1.320	ERS4688720 (SAMEA6978880)	ERS4688885 (SAMEA6979045)
C	30B	Subject_106	NA	NA	23.8	NA	NA	0.698	1.411	9.584	1.532	0.059	0.042	0.038	0.867	14.994	ERS4688722 (SAMEA6978882)	ERS4688887 (SAMEA6979047)
1	31B	Subject_51	42	228	15.43	NA	1.94	0.973	1.672	11.988	0.277	0.047	0.076	0.05	1.498	6.989	ERS4688723 (SAMEA6978883)	NA
1	32B	Subject_47	70	156	11.79	NA	3.73	0.715	0.837	4.847	2.446	0.044	0.37	0.164	1.759	25.401	ERS4688724 (SAMEA6978884)	ERS4688888 (SAMEA6979048)
C	33B	Subject_68	NA	NA	25.5	NA	NA	NA	NA	NA	NA	NA	NA	NA	NA	NA	ERS4688725 (SAMEA6978885)	ERS4688889 (SAMEA6979049)
C	34B	Subject_29	NA	NA	18.9	NA	NA	0.622	0.937	7.1	1.009	0.047	0.064	0.032	1.327	5.737	ERS4688726 (SAMEA6978886)	ERS4688890 (SAMEA6979050)
C	35B	Subject_24	NA	NA	22.2	NA	NA	2.748	2.958	27.228	0.195	0.145	0.05	0.016	0.854	6.449	ERS4688727 (SAMEA6978887)	ERS4688891 (SAMEA6979051)
C	36B	Subject_120	NA	NA	18.9	NA	NA	1.423	3.007	24.878	2.191	0.041	0.066	0.027	1.174	6.603	ERS4688728 (SAMEA6978888)	ERS4688892 (SAMEA6979052)
C	37B	Subject_103	NA	NA	22.4	NA	NA	0.839	0.997	9.04	0.956	0.109	0.014	0.078	1.928	3.800	ERS4688729 (SAMEA6978889)	ERS4688893 (SAMEA6979053)
2	38B	Subject_10	50	18	19.01	2	1.63	0.532	0.53	6.5	0.662	0.044	0.037	0.033	1.656	3.017	ERS4688730 (SAMEA6978890)	ERS4688894 (SAMEA6979054)
C	39B	Subject_17	NA	NA	19	NA	NA	0.724	1.805	18.173	0.824	0.03	0.189	0.018	5.567	0.684	ERS4688731 (SAMEA6978891)	ERS4688895 (SAMEA6979055)
C	40B	Subject_15	NA	NA	21.95	NA	NA	4.254	3.457	32.764	0.293	0.703	0.04	0.057	1.727	2.247	ERS4688733 (SAMEA6978893)	ERS4688897 (SAMEA6979057)
C	41B	Subject_88	NA	NA	21.9	NA	NA	0.803	1.225	10.267	0.288	0.014	0.024	0.013	0.940	2.389	ERS4688734 (SAMEA6978894)	ERS4688898 (SAMEA6979058)
2	42B	Subject_31	65	84	17.26	0	2.95	1.058	1.244	7.457	0.411	0.141	0.061	0.05	1.245	7.330	ERS4688735 (SAMEA6978895)	NA
1	43B	Subject_104	56	144	14.28	NA	1.85	0.947	1.517	11.463	1.099	0.894	0.238	0.115	1.796	16.256	ERS4688736 (SAMEA6978896)	ERS4688899 (SAMEA6979059)
2	44B	Subject_40	51	12	15.07	1	0.61	0.583	0.751	6.448	0.261	0.013	0.082	0.064	2.516	6.755	ERS4688737 (SAMEA6978897)	ERS4688900 (SAMEA6979060)
2	45B	Subject_71	56	6	17.61	1	1.38	0.652	1.586	12.797	0.227	0.009	0.082	0.036	1.113	1.262	ERS4688738 (SAMEA6978898)	ERS4688901 (SAMEA6979061)
1	46B	Subject_111	51	12	12.27	NA	4.88	0.541	0.695	7.202	0.088	0.005	0.113	0.046	0.978	0.437	ERS4688739 (SAMEA6978899)	ERS4688902 (SAMEA6979062)
C	47B	Subject_6	NA	NA	18.5	NA	NA	1.749	1.186	12.095	0.35	0.054	0.041	0.08	1.558	5.259	ERS4688740 (SAMEA6978900)	ERS4688903 (SAMEA6979063)
C	48B	Subject_38	NA	NA	32.3	NA	NA	NA	NA	NA	NA	NA	NA	NA	NA	NA	ERS4688741 (SAMEA6978901)	ERS4688904 (SAMEA6979064)
C	49B	Subject_42	NA	NA	21	NA	NA	1.288	1.219	9.967	1.473	0.071	0.103	0.07	3.330	7.133	ERS4688742 (SAMEA6978902)	ERS4688905 (SAMEA6979065)
C	50B	Subject_14	NA	NA	22.5	NA	NA	0.18	0.087	2.114	0.382	0.056	0.25	0.062	4.311	1.726	ERS4688744 (SAMEA6978904)	ERS4688906 (SAMEA6979066)
C	51B	Subject_112	NA	NA	19.56	NA	NA	0.683	1.741	13.694	0.358	0.686	0.202	0.015	1.870	18.388	ERS4688745 (SAMEA6978905)	NA
C	52B	Subject_11	NA	NA	20.02	NA	NA	2.479	2.347	29.914	0.642	0.058	0.042	0.031	1.149	4.851	ERS4688746 (SAMEA6978906)	ERS4688907 (SAMEA6979067)
C	53B	Subject_97	NA	NA	16.2	NA	NA	NA	NA	NA	NA	NA	NA	NA	NA	NA	ERS4688747 (SAMEA6978907)	ERS4688908 (SAMEA6979068)
C	54B	Subject_94	NA	NA	23.7	NA	NA	1.684	2.278	15.808	0.204	0.01	0.068	0.027	1.808	6.0538	ERS4688748 (SAMEA6978908)	NA
C	55B	Subject_39	NA	NA	22.2	NA	NA	4.059	2.859	21.103	0.539	0.257	0.071	0.065	1.881	2.694	ERS4688749 (SAMEA6978909)	ERS4688909 (SAMEA6979069)
C	56B	Subject_58	NA	NA	23.5	NA	NA	0.58	2.099	14.794	2.75	8.517	0.129	0.052	10.554	14.732	ERS4688750 (SAMEA6978910)	ERS4688910 (SAMEA6979070)
C	57B	Subject_98	NA	NA	21.5	NA	NA	1.589	3.641	38.77	0.059	0.003	0.076	0.027	1.650	0.828	ERS4688751 (SAMEA6978911)	ERS4688911 (SAMEA6979071)
C	58B	Subject_50	NA	NA	18.9	NA	NA	1.896	2.307	13.172	0.592	0.046	0.064	0.032	1.129	1.133	ERS4688752 (SAMEA6978912)	ERS4688912 (SAMEA6979072)
C	59B	Subject_7	NA	NA	23.4	NA	NA	1.367	1.611	11.187	1.432	0.058	0.051	0.047	1.114	1.420	ERS4688753 (SAMEA6978913)	ERS4688913 (SAMEA6979073)
2	60B	Subject_51	42	228	16.94	1	1.16	2.845	3.591	22.275	0.221	0.044	0.084	0.038	1.468	3.866	ERS4688755 (SAMEA6978915)	ERS4688915 (SAMEA6979075)
C	61B	Subject_107	NA	NA	24.6	NA	NA	2.632	2.037	21.865	0.659	0.446	0.124	0.046	3.821	6.036	ERS4688756 (SAMEA6978916)	ERS4688916 (SAMEA6979076)
C	63B	Subject_52	NA	NA	19.8	NA	NA	0.455	1.999	13.711	0.144	0.258	0.042	0.02	1.802	0.822	ERS4688758 (SAMEA6978918)	ERS4688918 (SAMEA6979078)
C	64B	Subject_48	NA	NA	20.7	NA	NA	2.666	1.796	25.83	0.18	0.052	0.031	0.023	2.643	0.525	ERS4688759 (SAMEA6978919)	ERS4688919 (SAMEA6979079)
1	65B	Subject_32	51	60	14.12	NA	1.68	0.302	0.685	5.612	1.045	0.04	0.041	0.031	4.040	13.476	ERS4688760 (SAMEA6978920)	ERS4688920 (SAMEA6979080)
1	66B	Subject_95	51	48	17.21	NA	2.77	1.041	0.834	7.116	1.228	0.02	0.034	0.02	0.997	0.898	ERS4688761 (SAMEA6978921)	ERS4688921 (SAMEA6979081)
2	67B	Subject_47	70	156	15.28	1	0.84	0.596	1.141	11.151	0.078	0.007	0.08	0.047	1.571	1.378	ERS4688762 (SAMEA6978922)	ERS4688922 (SAMEA6979082)
2	69B	Subject_111	51	12	15.28	1	1.58	1.273	1.178	11.796	0.386	0.033	0.041	0.056	1.532	1.990	ERS4688763 (SAMEA6978923)	ERS4688923 (SAMEA6979083)
2	70B	Subject_104	56	144	15.98	1	1.22	1.456	1.769	15.227	0.615	0.551	0.12	0.091	0.972	5.082	ERS4688765 (SAMEA6978925)	ERS4688924 (SAMEA6979084)
1	72B	Subject_113	63	132	13.32	NA	4.28	3.278	2.84	22.841	0.219	0.013	0.033	0.044	1.271	1.391	ERS4688766 (SAMEA6978926)	ERS4688925 (SAMEA6979085)
1	73B	Subject_56	57	180	13.72	NA	5.7	1.39	2.06	17.475	0.276	0.14	0.069	0.035	0.952	4.832	ERS4688767 (SAMEA6978927)	ERS4688926 (SAMEA6979086)
1	74B	Subject_43	42	36	15.9	NA	1.33	2.324	1.789	12.17	2.072	0.009	0.036	0.085	0.929	2.086	ERS4688768 (SAMEA6978928)	ERS4688927 (SAMEA6979087)
1	75B	Subject_46	77	60	14.08	NA	4.74	9.181	4.914	49.877	0.186	0.242	0.061	0.075	4.170	0.943	ERS4688769 (SAMEA6978929)	ERS4688928 (SAMEA6979088)
1	76B	Subject_99	48	120	13.67	NA	5.2	0.989	1.103	7.93	0.369	0.15	0.08	0.044	1.566	1.394	ERS4688770 (SAMEA6978930)	ERS4688929 (SAMEA6979089)
2	79B	Subject_32	51	60	16.26	1	1.37	4.329	2.754	19.146	0.528	0.481	0.141	0.028	10.145	68.671	ERS4688771 (SAMEA6978931)	ERS4688930 (SAMEA6979090)
2	80B	Subject_95	51	48	18.75	2	0.78	1.336	1.244	7.879	0.919	0.084	0.085	0.029	1.088	2.367	ERS4688773 (SAMEA6978933)	ERS4688932 (SAMEA6979092)
1	81B	Subject_36	27	96	13.7	NA	2.62	0.314	0.749	5.396	0.239	0.009	0.051	0.038	1.268	2.143	ERS4688774 (SAMEA6978934)	NA
2	83B	Subject_43	42	36	18.8	1	0.56	2.897	2.381	18.057	0.543	0.009	0.051	0.164	3.297	1.502	ERS4688775 (SAMEA6978935)	ERS4688933 (SAMEA6979093)
2	84B	Subject_99	48	120	17.23	1	1.33	2.556	2.013	24.768	0.014	0.002	0.007	0.01	1.071	0.515	ERS4688776 (SAMEA6978936)	ERS4688934 (SAMEA6979094)
2	85B	Subject_36	27	96	14.5	1	1.24	1.544	1.468	11.513	0.215	0.017	0.058	0.069	0.814	1.099	ERS4688777 (SAMEA6978937)	ERS4688935 (SAMEA6979095)
1	86B	Subject_114	117	156	9.1	NA	4.37	0.244	0.978	6.955	0.613	0.023	0.041	0.039	1.088	4.350	ERS4688778 (SAMEA6978938)	ERS4688936 (SAMEA6979096)
2	87B	Subject_56	57	180	17.2	1	4.95	1.291	1.309	8.264	0.387	0.324	0.063	0.025	4.805	10.317	ERS4688779 (SAMEA6978939)	ERS4688937 (SAMEA6979097)
2	89B	Subject_113	63	132	15.6	1	1.13	1.399	1.594	21.956	0.213	0.554	0.369	0.332	6.024	9.394	ERS4688780 (SAMEA6978940)	ERS4688938 (SAMEA6979098)
1	90B	Subject_81	21	120	14.77	NA	5.75	7.673	0.596	5.63	0.754	0.071	0.042	0.041	0.756	15.179	ERS4688782 (SAMEA6978942)	ERS4688940 (SAMEA6979100)
1	91B	Subject_110	73	60	15.46	NA	2.57	1.426	1.841	10.937	1.791	0.058	0.056	0.079	1.639	3.055	ERS4688783 (SAMEA6978943)	ERS4688941 (SAMEA6979101)
C	92B	Subject_27	NA	NA	22.3	NA	NA	2.237	2.184	22.942	0.179	0.032	0.064	0.102	0.978	2.404	ERS4688784 (SAMEA6978944)	ERS4688942 (SAMEA6979102)
C	93B	Subject_34	NA	NA	19.3	NA	NA	0.844	1.512	13.926	0.325	0.032	0.025	0.118	1.134	0.864	ERS4688785 (SAMEA6978945)	ERS4688943 (SAMEA6979103)
C	94B	Subject_90	NA	NA	24.1	NA	NA	NA	NA	NA	NA	NA	NA	NA	NA	NA	ERS4688786 (SAMEA6978946)	ERS4688944 (SAMEA6979104)
C	95B	Subject_21	NA	NA	21.7	NA	NA	1.6	1.403	15.314	0.526	0.062	0.319	0.082	5.328	15.093	ERS4688787 (SAMEA6978947)	ERS4688945 (SAMEA6979105)
1	97B	Subject_51	64	288	13.4	NA	3.6	1.984	2.926	19.21	0.277	0.047	0.076	0.05	1.498	6.989	ERS4688789 (SAMEA6978949)	ERS4688947 (SAMEA6979107)
2	98B	Subject_81	21	120	15.86	0	3.14	2.019	1.23	16.648	0.371	0.038	0.054	0.034	7.337	6.923	ERS4688790 (SAMEA6978950)	ERS4688948 (SAMEA6979108)
C	99B	Subject_15	NA	NA	21.6	NA	NA	2.8	3.083	18.157	0.541	0.033	0.053	0.032	2.172	6.841	ERS4688791 (SAMEA6978951)	ERS4688949 (SAMEA6979109)
C	100B	Subject_44	NA	NA	24.3	NA	NA	1.378	1.423	12.632	0.637	0.051	0.045	0.085	1.915	6.004	ERS4688621 (SAMEA6978781)	ERS4688795 (SAMEA6978955)
C	101B	Subject_45	NA	NA	22.4	NA	NA	2.498	1.664	32.14	1.535	0.017	0.066	0.115	3.476	4.892	ERS4688622 (SAMEA6978782)	ERS4688796 (SAMEA6978956)
C	102B	Subject_101	NA	NA	23.7	NA	NA	1.616	3.161	29.417	0.232	0.102	0.122	0.062	5.423	2.715	ERS4688623 (SAMEA6978783)	ERS4688797 (SAMEA6978957)
2	103B	Subject_46	77	60	17.7	2	0.69	2.259	3.075	29.344	0.205	0.195	0.097	0.038	0.829	0.684	ERS4688624 (SAMEA6978784)	ERS4688798 (SAMEA6978958)
1	104B	Subject_35	17	72	16.5	NA	1.61	NA	NA	NA	0.239	0.009	0.051	0.038	1.268	2.143	ERS4688625 (SAMEA6978785)	ERS4688799 (SAMEA6978959)
C	105B	Subject_4	NA	NA	24.1	NA	NA	3.641	3.125	28.292	0.314	0.276	0.061	0.188	1.597	3.471	ERS4688626 (SAMEA6978786)	NA
C	106B	Subject_61	NA	NA	30.4	NA	NA	2.338	2.561	17.343	5.396	0.274	0.079	0.023	8.009	15.947	ERS4688627 (SAMEA6978787)	ERS4688800 (SAMEA6978960)
C	107B	Subject_100	NA	NA	19.8	NA	NA	1.403	1.133	13.743	0.207	0.931	0.057	0.027	3.292	2.977	ERS4688628 (SAMEA6978788)	ERS4688801 (SAMEA6978961)
C	109B	Subject_5	NA	NA	22.7	NA	NA	3.367	3.225	29.091	0.456	0.345	0.058	0.031	1.686	6.059	ERS4688629 (SAMEA6978789)	NA
C	110B	Subject_73	NA	NA	21.7	NA	NA	3.107	2.347	16.054	1.274	1.107	0.12	0.055	5.217	4.993	ERS4688631 (SAMEA6978791)	ERS4688803 (SAMEA6978963)
C	111B	Subject_84	NA	NA	19.6	NA	NA	2.249	1.105	26.41	0.354	0.044	0.038	0.02	4.700	2.663	ERS4688632 (SAMEA6978792)	ERS4688804 (SAMEA6978964)
C	112B	Subject_86	NA	NA	26.9	NA	NA	1.076	1.681	12.234	1.273	0.022	0.033	0.051	0.736	5.228	ERS4688633 (SAMEA6978793)	ERS4688805 (SAMEA6978965)
C	113B	Subject_2	NA	NA	21.8	NA	NA	3.086	3.192	31.971	0.183	0.08	0.057	0.027	2.485	7.219	ERS4688634 (SAMEA6978794)	ERS4688806 (SAMEA6978966)
C	114B	Subject_30	NA	NA	18.4	NA	NA	2.794	3.232	25.103	0.447	0.619	0.189	0.067	1.775	5.032	ERS4688635 (SAMEA6978795)	ERS4688807 (SAMEA6978967)
C	115B	Subject_77	NA	NA	25.1	NA	NA	2.508	2.81	46.096	0.993	0.007	0.067	0.023	1.048	2.070	ERS4688636 (SAMEA6978796)	ERS4688808 (SAMEA6978968)
C	116B	Subject_119	NA	NA	19.2	NA	NA	6.115	1.548	58.593	0.372	0.113	0.056	0.463	1.665	1.433	ERS4688637 (SAMEA6978797)	ERS4688809 (SAMEA6978969)
2	117B	Subject_35	17	72	18.1	1	0.26	1.184	0.755	6.811	0.215	0.017	0.058	0.069	0.814	1.099	ERS4688638 (SAMEA6978798)	ERS4688810 (SAMEA6978970)
1	118B	Subject_79	65	48	16.4	NA	4.49	1.672	3.044	23.262	0.368	0.077	0.087	0.064	3.792	17.092	ERS4688639 (SAMEA6978799)	ERS4688811 (SAMEA6978971)
1	119B	Subject_37	48	36	17.3	NA	5.65	0.701	2.563	15.149	0.466	0.024	0.044	0.039	1.814	2.112	ERS4688640 (SAMEA6978800)	ERS4688812 (SAMEA6978972)
C	120B	Subject_13	NA	NA	20.8	NA	NA	3.232	1.49	16.987	1.062	1.582	0.138	0.039	8.391	1.777	ERS4688642 (SAMEA6978802)	ERS4688814 (SAMEA6978974)
C	121B	Subject_74	NA	NA	19.8	NA	NA	4.002	2.944	40.839	0.734	0.134	0.07	0.047	1.527	9.412	ERS4688643 (SAMEA6978803)	ERS4688815 (SAMEA6978975)
C	122B	Subject_108	NA	NA	23.7	NA	NA	1.415	2.361	15.585	0.208	0.088	0.128	0.035	1.930	2.320	ERS4688644 (SAMEA6978804)	ERS4688816 (SAMEA6978976)
C	123B	Subject_93	NA	NA	21.5	NA	NA	2.78	2.084	24.847	0.098	0.068	0.057	0.047	1.606	1.511	ERS4688645 (SAMEA6978805)	ERS4688817 (SAMEA6978977)
C	124B	Subject_54	NA	NA	24.4	NA	NA	1.405	2.074	18.394	0.586	0.201	0.082	0.034	2.659	1.579	ERS4688646 (SAMEA6978806)	ERS4688818 (SAMEA6978978)
C	125B	Subject_62	NA	NA	20.2	NA	NA	1.274	1.644	13.391	0.159	0.111	0.124	0.023	12.187	0.775	ERS4688647 (SAMEA6978807)	ERS4688819 (SAMEA6978979)
C	126B	Subject_75	NA	NA	20.8	NA	NA	3.239	2.474	19.105	0.734	0.134	0.07	0.047	1.527	9.412	ERS4688648 (SAMEA6978808)	ERS4688820 (SAMEA6978980)
2	127B	Subject_110	73	60	18.29	2	1.33	0.11	0.978	1.84	0.412	0.05	0.053	0.055	1.663	3.274	ERS4688649 (SAMEA6978809)	ERS4688821 (SAMEA6978981)
1	128B	Subject_70	32	36	14.4	NA	1.61	1.432	1.762	11.608	0.576	0.794	0.125	0.032	0.756	1.668	ERS4688650 (SAMEA6978810)	ERS4688822 (SAMEA6978982)
2	129B	Subject_51	64	288	15	0	2.68	0.967	1.447	7.155	0.221	0.044	0.084	0.038	1.468	3.866	ERS4688651 (SAMEA6978811)	ERS4688823 (SAMEA6978983)
2	131B	Subject_114	117	156	15.5	2	2.05	0.841	1.276	11.631	0.715	0.071	0.04	0.041	4.032	4.273	ERS4688653 (SAMEA6978813)	ERS4688825 (SAMEA6978985)
2	132B	Subject_79	65	48	18.7	1	2.29	1.907	1.541	17.202	2.082	0.052	0.06	0.032	1.628	1.879	ERS4688654 (SAMEA6978814)	ERS4688826 (SAMEA6978986)
2	133B	Subject_70	32	36	16	1	2.68	0.78	0.975	7.479	0.249	0.599	0.169	0.019	2.404	2.358	ERS4688655 (SAMEA6978815)	NA
2	134B	Subject_37	48	36	18.6	1	4.06	0.864	0.934	6.613	0.475	0.039	0.036	0.07	1.249	1.656	ERS4688656 (SAMEA6978816)	ERS4688827 (SAMEA6978987)
1	135B	Subject_96	44	96	12.4	NA	1.29	1.608	1.667	10.704	0.334	0.049	0.034	0.036	0.864	1.987	ERS4688657 (SAMEA6978817)	ERS4688828 (SAMEA6978988)
1	136B	Subject_102	78	120	13.1	NA	1.69	1.885	1.399	10.689	0.282	0.006	0.085	0.062	1.683	3.569	ERS4688658 (SAMEA6978818)	ERS4688829 (SAMEA6978989)
1	137B	Subject_83	44	36	15.2	NA	2.92	5.962	4.791	78.201	0.033	0.051	0.027	0.02	2.413	0.329	ERS4688659 (SAMEA6978819)	ERS4688830 (SAMEA6978990)
1	138B	Subject_92	72	12	14.5	NA	2.18	3.512	2.341	25.066	0.139	0.114	0.071	0.032	1.435	7.698	ERS4688660 (SAMEA6978820)	ERS4688831 (SAMEA6978991)
2	142B	Subject_91	17	72	16.8	0	2.51	1.892	2.037	16.726	2.493	0.145	0.076	0.07	2.718	7.037	ERS4688662 (SAMEA6978822)	ERS4688833 (SAMEA6978993)
1	143B	Subject_69	28	96	10.5	NA	2.94	2.991	1.112	9.405	0.079	0.002	0.019	0.008	0.599	0.753	ERS4688663 (SAMEA6978823)	ERS4688834 (SAMEA6978994)
1	144B	Subject_76	54	24	15.6	NA	4.69	1.394	2.159	13.971	0.209	0.014	0.05	0.021	1.137	0.849	ERS4688664 (SAMEA6978824)	ERS4688835 (SAMEA6978995)
1	145B	Subject_3	53	12	15.4	NA	1.86	1.703	1.659	24.248	0.322	0.023	0.062	0.042	7.517	3.452	ERS4688665 (SAMEA6978825)	ERS4688836 (SAMEA6978996)
2	146B	Subject_83	44	36	16.9	0	3.16	2.825	2.832	22.723	0.1	0.074	0.097	0.057	2.021	2.001	ERS4688666 (SAMEA6978826)	ERS4688837 (SAMEA6978997)
2	147B	Subject_96	44	96	13.7	1	0.28	1.882	1.117	7.065	0.858	0.057	0.062	0.039	1.367	2.225	ERS4688667 (SAMEA6978827)	ERS4688838 (SAMEA6978998)
2	149B	Subject_69	28	96	11.3	0	2.74	3.442	2.88	43.818	0.021	0.002	0.033	0.017	0.751	2.581	ERS4688668 (SAMEA6978828)	ERS4688839 (SAMEA6978999)
2	150B	Subject_92	72	12	18.2	1	0.97	3.784	0.181	19.994	0.111	0.316	0.468	0.536	28.560	127.939	ERS4688670 (SAMEA6978830)	ERS4688840 (SAMEA6979000)
2	151B	Subject_76	54	24	18.3	1	2.95	1.567	2.249	18.786	0.196	0.018	0.017	0.043	0.628	0.931	ERS4688671 (SAMEA6978831)	ERS4688841 (SAMEA6979001)
2	152B	Subject_102	78	120	16.2	1	1.55	1.608	1.535	9.166	0.245	0.017	0.099	0.092	0.640	1.226	ERS4688672 (SAMEA6978832)	ERS4688842 (SAMEA6979002)
1	154B	Subject_16	57	12	13.9	NA	2.56	2.983	4.245	21.786	0.784	0.284	0.102	0.051	2.602	3.024	ERS4688673 (SAMEA6978833)	ERS4688843 (SAMEA6979003)
1	155B	Subject_67	12	42	13.5	NA	4.43	1.132	1.863	14.171	0.041	0.008	0.054	0.032	0.548	0.535	ERS4688674 (SAMEA6978834)	ERS4688844 (SAMEA6979004)
1	156B	Subject_49	56	12	16.9	NA	3	1.383	2.413	13.73	0.317	0.017	0.051	0.02	1.035	5.908	ERS4688675 (SAMEA6978835)	ERS4688845 (SAMEA6979005)
1	157B	Subject_53	54	36	16.4	NA	5.19	1.044	1.983	12.532	0.773	0.965	0.067	0.019	0.742	40.831	ERS4688676 (SAMEA6978836)	NA
1	158B	Subject_33	33	36	16.17	NA	3.83	0.561	0.374	4.12	0.407	0.022	0.044	0.158	1.391	1.517	ERS4688677 (SAMEA6978837)	ERS4688846 (SAMEA6979006)
2	159B	Subject_3	53	12	18.7	1	1.37	3.609	4.454	61.725	0.182	0.002	0.031	0.013	4.229	0.986	ERS4688678 (SAMEA6978838)	ERS4688847 (SAMEA6979007)
2	160B	Subject_16	57	12	17	2	1.99	NA	NA	NA	NA	NA	NA	NA	NA	NA	ERS4688680 (SAMEA6978840)	NA
2	161B	Subject_33	33	36	17.8	1	3.24	1.174	1.151	7.727	0.349	0.038	0.051	0.039	1.329	1.157	ERS4688681 (SAMEA6978841)	ERS4688849 (SAMEA6979009)
2	162B	Subject_49	56	12	18.6	1	1.28	0.942	1.5	11.483	0.299	0.374	0.082	0.026	0.837	0.910	ERS4688682 (SAMEA6978842)	ERS4688850 (SAMEA6979010)
2	163B	Subject_53	54	36	19.7	1	4.22	0.738	1.064	5.325	0.349	0.484	0.044	0.02	4.870	9.999	ERS4688683 (SAMEA6978843)	ERS4688851 (SAMEA6979011)
1	164B	Subject_87	64	156	17.4	NA	5.36	0.821	1.777	14.194	0.562	0.025	0.026	0.049	2.876	1.537	ERS4688684 (SAMEA6978844)	ERS4688852 (SAMEA6979012)
1	166B	Subject_20	79	18	12.4	NA	1.65	1.888	1.793	10.723	0.234	0.008	0.024	0.019	1.692	4.822	ERS4688685 (SAMEA6978845)	ERS4688853 (SAMEA6979013)
1	167B	Subject_55	51	36	15.1	NA	2.13	0.972	2.694	17.833	0.105	0.019	0.102	0.015	3.319	7.166	ERS4688686 (SAMEA6978846)	ERS4688854 (SAMEA6979014)
1	168B	Subject_118	16	36	16.2	NA	1.41	1.251	1.466	14.901	0.349	0.045	0.116	0.068	2.591	3.560	ERS4688687 (SAMEA6978847)	ERS4688855 (SAMEA6979015)
1	169B	Subject_85	77	184	13.9	NA	1.95	0.894	2.802	21.387	NA	NA	NA	NA	NA	NA	ERS4688688 (SAMEA6978848)	ERS4688856 (SAMEA6979016)
2	170B	Subject_87	64	156	19.3	2	1.04	1.38	2.429	16.715	NA	NA	NA	NA	NA	NA	ERS4688690 (SAMEA6978850)	ERS4688858 (SAMEA6979018)
2	171B	Subject_55	51	36	18	1	3.58	2.127	1.654	9.832	NA	NA	NA	NA	NA	NA	ERS4688691 (SAMEA6978851)	ERS4688859 (SAMEA6979019)
1	172B	Subject_80	66	84	12	NA	3.97	1.301	1.888	14.401	NA	NA	NA	NA	NA	NA	ERS4688692 (SAMEA6978852)	ERS4688860 (SAMEA6979020)
1	173B	Subject_115	65	48	16.2	NA	5.08	1.2	2.747	16.025	NA	NA	NA	NA	NA	NA	ERS4688693 (SAMEA6978853)	ERS4688861 (SAMEA6979021)
1	174B	Subject_117	13	60	15.95	NA	1.86	NA	NA	NA	NA	NA	NA	NA	NA	NA	ERS4688694 (SAMEA6978854)	ERS4688862 (SAMEA6979022)
1	175B	Subject_23	62	18	16.1	NA	3.71	0.997	0.658	6.888	NA	NA	NA	NA	NA	NA	ERS4688695 (SAMEA6978855)	ERS4688863 (SAMEA6979023)
1	176B	Subject_19	55	60	13.6	NA	3.18	1.549	3.006	23.376	NA	NA	NA	NA	NA	NA	ERS4688696 (SAMEA6978856)	ERS4688864 (SAMEA6979024)
2	178B	Subject_20	79	18	17.7	2	1.19	3.381	4.674	43.992	NA	NA	NA	NA	NA	NA	ERS4688697 (SAMEA6978857)	ERS4688865 (SAMEA6979025)
1	179B	Subject_60	36	12	13.4	NA	2.22	0.641	1.261	10.2	NA	NA	NA	NA	NA	NA	ERS4688698 (SAMEA6978858)	ERS4688866 (SAMEA6979026)
2	180B	Subject_85	77	184	17.3	2	0.76	3.808	4.014	22.396	NA	NA	NA	NA	NA	NA	ERS4688700 (SAMEA6978860)	ERS4688868 (SAMEA6979028)
1	181B	Subject_65	22	240	13.3	NA	1.09	1.101	1.304	17.751	NA	NA	NA	NA	NA	NA	ERS4688701 (SAMEA6978861)	ERS4688869 (SAMEA6979029)
2	182B	Subject_80	66	84	17.1	2	0.53	1.585	2.369	20.068	NA	NA	NA	NA	NA	NA	ERS4688702 (SAMEA6978862)	ERS4688870 (SAMEA6979030)
2	183B	Subject_115	65	48	19	1	1.38	0.676	0.643	5.579	NA	NA	NA	NA	NA	NA	ERS4688703 (SAMEA6978863)	ERS4688871 (SAMEA6979031)
2	184B	Subject_65	22	240	14.3	0	0.8	1.011	1.089	13.521	NA	NA	NA	NA	NA	NA	ERS4688704 (SAMEA6978864)	NA
2	185B	Subject_19	55	60	15.4	1	0.74	2.804	2.88	31.787	NA	NA	NA	NA	NA	NA	ERS4688705 (SAMEA6978865)	ERS4688872 (SAMEA6979032)
2	186B	Subject_23	62	18	18.1	1	2.13	1.693	2.007	16.075	NA	NA	NA	NA	NA	NA	ERS4688706 (SAMEA6978866)	ERS4688873 (SAMEA6979033)
2	187B	Subject_60	36	12	15.3	1	1.83	2.465	2.017	13.142	NA	NA	NA	NA	NA	NA	ERS4688707 (SAMEA6978867)	ERS4688874 (SAMEA6979034)
C	62B	Subject_78	NA	NA	23.3	NA	NA	0.788	1.478	12.523	NA	NA	NA	NA	NA	NA	ERS4688757 (SAMEA6978917)	ERS4688917 (SAMEA6979077)
C	96B	Subject_109	NA	NA	21.65	NA	NA	4.26	2.949	25.914	0.57	0.829	0.109	0.023	3.782	2.154	ERS4688788 (SAMEA6978948)	ERS4688946 (SAMEA6979106)
Mock communities	M2_DNAB	NA	NA	NA	NA	NA	NA	NA	NA	NA	NA	NA	NA	NA	NA	NA	ERS4688793 (SAMEA6978953)	ERS4688951 (SAMEA6979111)
Mock communities	M4_DNAB	NA	NA	NA	NA	NA	NA	NA	NA	NA	NA	NA	NA	NA	NA	NA	ERS4688794 (SAMEA6978954)	ERS4688952 (SAMEA6979112)
Mock communities	M2_B	NA	NA	NA	NA	NA	NA	NA	NA	NA	NA	NA	NA	NA	NA	NA	ERS4778153 (SAMEA7010329)	ERS4778155 (SAMEA7010331)
Mock communities	M4_B	NA	NA	NA	NA	NA	NA	NA	NA	NA	NA	NA	NA	NA	NA	NA	ERS4778154 (SAMEA7010330)	ERS4778156 (SAMEA7010332)
category: C - control; 1 - AN patient before the hospitalization; 2 - AN patient at the end of hospitalization
M2_B	Mock2_bact: ZymoBIOMICS microbial community standard
M2_DNAB	Mock2_DNA: ZymoBIOMICS microbial DNA community standard
M4_B	Mock4_bact: ZymoBIOMICS microbial community standard II (log distribution)
M4_DNAB	Mock4_DNA: ZymoBIOMICS microbial DNA community standard II (log distribution)

## Sheet: List2
0.952	4.832				1.32656980643616	5.73706087754593			3.33010085433886	7.13293189112921
3.208	20.234				0.854285013313054	6.44900741516525			4.311425306409	1.72570043995501
3.541	2.886				1.17399109802855	6.60288227114877			1.87012168176109	18.3875735962361
4.805	10.317				1.92795732832687	3.80029124659521			1.14879349656478	4.85101576208909
21.9881	4.84766				1.65620500722358	3.01735759868203			NA	NA
0.92813	8.29238				5.5668400815613	0.684422383666811			1.80754681044576	6.05346407494473
1.20602	3.70536				1.72706209188319	2.24709253460972			1.88093069650091	2.69447599074708
1.15935	5.96649				0.940092681072913	2.38879773022183			10.5538905656161	14.7318165290168
0.850797	4.63306				1.24477988464948	7.33003542176685			1.64971398434646	0.828401492188429
1.0664	1.25437				1.79607864497212	16.2559153721602			1.12850013172852	1.13301660079655
1.577	2.57844				2.51633846561729	6.7554360468094			1.11401324279149	1.41952717540897
1.94086	5.50729				1.11318734489714	1.26186186092287			1.46840882474197	3.86584228266537
1.02216	2.42221				0.977548069777939	0.437463772097059			3.82073135478839	6.03556630327071
2.49789	4.7907				1.55806765616006	5.25893258032333			1.80224371969535	0.821517388642804
15.3813	1.82002								2.6428145342159	0.524997324531111
1.12708	2.40147								4.0402377599954	13.4760440046393
1.60017	2.50497								0.997188680531938	0.897517028403598
1.45258	1.69993								1.57120212884665	1.3779773144156
1.49367	3.06744								1.53218364674294	1.99029080792386
4.14688	9.08741								0.97192558668424	5.08219995538205
1.60502	12.7293								1.27061368635609	1.39077057305385
0.620884	1.98027								0.951650873581894	4.83167833224759
2.18381	64.2542								0.929433360021631	2.08579165786786
1.09813	23.7049								4.17031254778617	0.942671731590351
NA	NA								1.56626974409133	1.39355553292494
3.31993	0.709754								10.1451064568801	68.6713179892537
2.02784	6.38751								1.08782281227196	2.36712957880309
2.65496	3.12791								1.268444890866	2.14299109309067
1.46571	1.31956								3.29729035565121	1.50174219361554
0.867345	14.9943								1.07091430281434	0.514852958411638
1.49782	6.98901								0.814211226123759	1.09889510622517
1.75887	25.4013								1.08752186494851	4.35006987772585
NA	NA								4.80537974934679	10.3165441792585
1.32657	5.73706								6.02425614888375	9.39403195103445
0.854285	6.44901								0.756281671939919	15.1787655354405
1.17399	6.60288								1.63885753672395	3.05545141692861
1.92796	3.80029								0.978168346685731	2.40442122700944
1.65621	3.01736								1.13406094877885	0.863900715004057
5.56684	0.684422								NA	NA
1.72706	2.24709								5.32829128767561	15.0925312053961
0.940093	2.3888								1.49781840164267	6.98900923553309
1.24478	7.33004								7.33735346595959	6.92251602646713
1.79608	16.2559								2.17214647517382	6.84116599942977
2.51634	6.75544								1.91493108093595	6.00419826336474
1.11319	1.26186								3.47620084156729	4.8923886120325
0.977548	0.437464								5.42280880627911	2.71538485852833
1.55807	5.25893								0.829194283744257	0.684232869948458
NA	NA								1.268444890866	2.14299109309067
3.3301	7.13293								1.59715761716837	3.47106060563935
4.31143	1.7257								8.00940724573266	15.9468021576598
1.87012	18.3876								3.29191252152133	2.97719623105464
1.14879	4.85102								1.68645287403357	6.05921581943736
NA	NA								5.21743518969633	4.99347835202406
1.80755	6.05346								4.70045262082283	2.66316376481423
1.88093	2.69448								0.735711506178153	5.22782429414959
10.5539	14.7318								2.48548686227869	7.2192819542384
1.64971	0.828401								1.77473876499835	5.03213450182596
1.1285	1.13302								1.04822718258741	2.06986353597133
1.11401	1.41953								1.66477120950119	1.43321448887241
1.46841	3.86584								0.814211226123759	1.09889510622517
3.82073	6.03557								3.79239644085359	17.0915977139371
1.80224	0.821517								1.8143234433519	2.11210272605671
2.64281	0.524997								8.39148361553065	1.77663921982908
4.04024	13.476								1.5269253601961	9.41153625106505
0.997189	0.897517								1.9300474118423	2.32002516651929
1.5712	1.37798								1.60550805623425	1.51065529908955
1.53218	1.99029								2.65919910317657	1.57914525792531
0.971926	5.0822								12.1871630391341	0.775330055372102
1.27061	1.39077								1.5269253601961	9.41153625106505
0.951651	4.83168								1.66304964166419	3.27395687694037
0.929433	2.08579								0.755849815082952	1.66760071056384
4.17031	0.942672								1.46840882474197	3.86584228266537
1.56627	1.39356								4.03194807065579	4.27338016977784
10.1451	68.6713								1.62771334673477	1.87866112723097
1.08782	2.36713								2.40427273760935	2.35825840126887
1.26844	2.14299								1.24925599208056	1.65637270516003
3.29729	1.50174								0.863994822382663	1.98674130165533
1.07091	0.514853								1.68302825105618	3.5692167669193
0.814211	1.0989								2.41284894826734	0.328666846551249
1.08752	4.35007								1.43473530678637	7.69795969123846
4.80538	10.3165								2.7176515633501	7.03746166820845
6.02426	9.39403								0.598832847912446	0.752581256984871
0.756282	15.1788								1.13671384814794	0.84899164131975
1.63886	3.05545								7.51675870408958	3.45221280597977
0.978168	2.40442								2.02061184065989	2.00088914377006
1.13406	0.863901								1.36684616236111	2.22464886369666
NA	NA								0.751446959469883	2.58090366749161
5.32829	15.0925								28.5595521122003	127.938624428904
1.49782	6.98901								0.627505930864377	0.930605204610185
7.33735	6.92252								0.640462811338137	1.22569403344239
2.17215	6.84117								2.60187779505807	3.02404369892639
1.91493	6.0042								0.547776048856046	0.535244813146933
3.4762	4.89239								1.03526797855935	5.90771285108644
5.42281	2.71538								0.741507261914214	40.8308338241041
0.829194	0.684233								1.39132596458817	1.5170184103244
1.26844	2.14299								4.22906384850217	0.986393367268581
1.59716	3.47106								NA	NA
8.00941	15.9468								1.32852723722415	1.15696723426886
3.29191	2.9772								0.836718801983888	0.910424151895001
1.68645	6.05922								4.86978139351934	9.99886788671129
5.21744	4.99348								2.87619533854778	1.53708217416121
4.70045	2.66316								1.69227375159013	4.82245817152533
0.735712	5.22782								3.319091636561	7.16627749850246
2.48549	7.21928								2.59119943504108	3.5604609128729
1.77474	5.03213								NA	NA
1.04823	2.06986								NA	NA
1.66477	1.43321								NA	NA
0.814211	1.0989								NA	NA
3.7924	17.0916								NA	NA
1.81432	2.1121								NA	NA
8.39148	1.77664								NA	NA
1.52693	9.41154								NA	NA
1.93005	2.32003								NA	NA
1.60551	1.51066								NA	NA
2.6592	1.57915								NA	NA
12.1872	0.77533								NA	NA
1.52693	9.41154								NA	NA
1.66305	3.27396								NA	NA
0.75585	1.6676								NA	NA
1.46841	3.86584								NA	NA
4.03195	4.27338								NA	NA
1.62771	1.87866								NA	NA
2.40427	2.35826								NA	NA
1.24926	1.65637								3.781603570088	2.15362938331287
0.863995	1.98674
1.68303	3.56922
2.41285	0.328667
1.43474	7.69796
2.71765	7.03746
0.598833	0.752581
1.13671	0.848992
7.51676	3.45221
2.02061	2.00089
1.36685	2.22465
0.751447	2.5809
28.5596	127.939
0.627506	0.930605
0.640463	1.22569
2.60188	3.02404
0.547776	0.535245
1.03527	5.90771
0.741507	40.8308
1.39133	1.51702
4.22906	0.986393
NA	NA
1.32853	1.15697
0.836719	0.910424
4.86978	9.99887
2.8762	1.53708
1.69227	4.82246
3.31909	7.16628
2.5912	3.56046
NA	NA
NA	NA
NA	NA
NA	NA
NA	NA
NA	NA
NA	NA
NA	NA
NA	NA
NA	NA
NA	NA
NA	NA
NA	NA
NA	NA
NA	NA
NA	NA
NA	NA
NA	NA
NA	NA
3.7816	2.15363
NA	NA
NA	NA
NA	NA
NA	NA
